# Supplementary material for: Consecutive sexual maturation observed in a rock shell population in the vicinity of the Fukushima Daiichi Nuclear Power Plant, Japan
Source: Sci Rep. 2021 Jan 12;11:560. doi: 10.1038/s41598-020-80686-3 (PMC7803997; doi:10.1038/s41598-020-80686-3)
Supplement: Supplementary file 1 — Supplementary Table [file 41598_2020_80686_MOESM1_ESM.xlsx]

## Sheet: Supplementary Table S1
Supplementary Information Consecutive sexual maturation observed in a rock shell population in the vicinity of the Fukushima Daiichi Nuclear Power Plant, Japan Toshihiro Horiguchi1,* Kayoko Kawamura1 & Yasuhiko Ohta2 1 National Institute for Environmental Studies, Tsukuba, Ibaraki 305-8506, Japan 2 Faculty of Agriculture, Tottori University, Tottori, Tottori 680-8553, Japan
Thais clavigera specimens collected at Hiraiso, Hitachi-naka city, Ibaraki prefecture (36°22'04.7"N, 140°37'24.4"E)
Sampling dates		Number of specimens			Female shell height (mm)			Female shell weight (g)			Male shell height (mm)			Male shell weight (g)
		Females	Males	Total	Minimum	Maximum	Average	Minimum	Maximum	Average	Minimum	Maximum	Average	Minimum	Maximum	Average
2017	28 June	11	3	14	16.22	26.39	20.49	1.1	2.95	1.82	19.62	22.89	20.75	1.42	2.13	1.73
	28 July	1	8	9			24.26			2.79	16.67	37.1	25.38	1.21	7.23	3.34
	21 August	4	6	10	15.89	29.33	20.54	1.01	3.77	1.9	16.69	30.94	23.85	1.11	4.22	2.6
	20 September	8	2	10	15.21	31.87	21.55	0.57	5.57	2.3	28.37	32.67	30.52	3.68	6.32	5
	18 October	4	6	10	18.82	33.86	25.27	1.65	5.69	3.02	18.34	30.53	23.4	1.27	4.29	2.45
	7 November	7	3	10	16.02	33.82	24.63	1.15	6.73	3.23	16.75	24.5	20.88	1.28	2.62	1.97
	18 December	5	5	10	17.71	25.26	23.06	1.22	2.75	2.17	18.82	28.44	22.88	1.45	4.02	2.39
2018	22 February	4	6	10	15.41	19.55	17.78	0.84	1.81	1.29	14.75	19.99	17.65	0.84	1.76	1.3
	5 March	8	2	10	16.37	31.17	21.34	1.02	4.83	2.17	23.56	31.21	27.39	2.68	4.33	3.51
	21 April	9	1	10	18.46	26.95	22.92	1.59	3.34	2.27			23.53			2.14
	21 May	6	4	10	17.04	30.09	24.48	1.16	4.39	2.78	17.14	32.56	24.94	1.22	5.5	2.99
	18 June	6	4	10	19.71	24.87	22.92	1.41	2.46	2.22	19.48	26.63	22.8	1.21	3.11	2.21
	17 July	4	6	10	13.66	25.79	17.42	0.61	3.35	1.34	13.65	16.13	14.95	0.57	1.09	0.81
	14 August	6	4	10	15.95	21.07	17.9	1.12	1.55	1.31	15.94	17.52	16.65	0.97	1.3	1.12
	12 September	6	4	10	17.53	24.7	20.43	1.28	2.6	1.87	19.92	34.06	24.6	1.58	5.64	2.93
	10 October	6	4	10	16.89	29.39	24.83	1.21	3.85	2.78	17.4	38.11	28.08	1.32	7.29	4.22
	26 November	5	5	10	16.39	17.67	17.18	1.03	1.32	1.15	15.92	28.4	22.34	0.96	3.94	2.25
	24 December	5	5	10	16.31	22.01	19.3	1.18	2.43	1.73	16.57	19.47	17.71	1.06	1.76	1.45
2019	25 January	3	7	10	19.54	24.47	22.23	1.62	2.66	2.23	17.67	23.6	19.92	1.32	2.57	1.76
	21 February	7	3	10	15.78	26.54	21.31	0.95	3.38	2.1	20.28	27.72	25.02	1.75	3.95	3.09
	21 March	6	4	10	18.66	24.87	20.96	1.72	3.07	2.12	18.46	21.45	20.27	1.37	1.95	1.69
	24 April	5	5	10	19.66	27.12	23.11	1.58	3.39	2.4	21.47	24.56	23.26	1.89	2.82	2.26
	22 May	7	3	10	16.1	19.65	18.3	1.21	1.74	1.51	17.15	21.84	20.24	1.17	2.16	1.76
Thais clavigera specimens collected at Tomioka fishing port, Tomioka town, Fukushima prefecture (37°20'16.3"N, 141°01'45.3"E)
Sampling dates		Number of specimens			Female shell height (mm)			Female shell weight (g)			Male shell height (mm)			Male shell weight (g)
		Females	Males	Total	Minimum	Maximum	Average	Minimum	Maximum	Average	Minimum	Maximum	Average	Minimum	Maximum	Average
2017	27 April	3	7	10	22.09	24.78	23.59	2.43	3.7	3.12	21.23	26.8	23.95	2.53	4.57	3.44
	28 May	3	7	10	21.49	24.68	22.97	2.48	3.48	2.88	19.84	27.62	22.28	1.93	4.81	2.67
	26 June	9	5	14	19.34	25.17	22.71	1.87	3.86	2.81	19.21	23.17	21.13	2	3.17	2.52
	25 July	4	6	10	18.06	22.68	21.14	0.99	2.9	2.26	17.27	26.14	22.67	1.25	3.6	2.67
	22 August	6	6	12	18.17	33.33	23.3	1.16	6.63	3.03	18.17	23.91	20.73	1.57	3.25	2.02
	21 September	5	6	11	19.27	22.36	21.1	1.29	2.64	2.01	15.55	24.15	20.84	0.76	3.38	2.26
	19 October	3	6	9	22.34	22.73	22.58	2.15	2.88	2.57	21.15	24.76	22.63	2.31	3.5	2.75
	3 November	5	5	10	21.15	24.78	22.28	2.41	2.71	2.54	20.61	25.83	22.47	2.18	3.76	2.77
	19 December	7	3	10	19.46	22.38	20.88	1.4	3.1	2.04	17.6	18.63	18.07	1.13	1.84	1.47
2018	20 February	8	2	10	16.96	20.1	18.82	1.1	1.71	1.42	17.26	18.61	17.94	0.98	1.27	1.13
	7 March	4	6	10	19.01	19.32	19.15	1.32	1.85	1.54	16.27	21.15	18.58	0.94	1.77	1.35
	19 April	6	4	10	15.37	22.26	19.13	0.68	2.83	1.74	17.34	22.13	19.8	1.13	2.92	1.86
	18 May	5	5	10	15.98	26.16	19.17	0.85	3.99	1.73	16.41	19.51	17.74	1	1.41	1.17
	16 June	5	5	10	17.24	23.92	19.88	1.2	3.01	1.83	15.95	20.11	17.73	0.97	1.84	1.35
	14 July	5	5	10	15.48	17.62	16.85	0.72	1.3	1.01	14.39	22.53	17.62	0.64	2.91	1.34
	12 August	4	6	10	15.68	20.77	18.98	0.78	2.14	1.73	17.17	21.74	19.74	1	2.79	1.78
	10 September	2	8	10	20.38	23.07	21.73	2.2	2.78	2.49	15.76	23.59	19.12	0.89	2.38	1.55
	9 October	3	7	10	15.99	21.65	19.31	0.92	2.28	1.81	16.66	20.85	18.66	1.02	1.98	1.39
	November 23	2	8	10	21.31	22.08	21.7	2.01	2.51	2.26	16.61	26.42	20.98	1.13	4.04	2.14
	22 December	4	6	10	17.7	18.46	17.98	1.14	1.24	1.19	16.28	21.34	18.86	0.92	1.78	1.38
2019	24 January	6	4	10	18.02	22.15	20.43	1.44	2.85	2.08	18.08	22.71	19.59	1.14	2.07	1.53
	22 February 22	3	7	10	16.78	21.49	19.83	1.06	2.42	1.8	17.13	23.27	19.13	1.2	2.47	1.71
	22 March	6	4	10	18.31	25.8	21.4	1.57	3.5	2.41	18.24	21	19.47	1.63	2.5	1.98
	23 April	8	2	10	17.19	24.29	20.2	1.16	2.76	1.92	18.55	19.35	18.95	1.32	1.78	1.55
	20 May	6	4	10	17.16	23.58	21	1.2	3.09	2.17	16.89	20.13	18.59	1.15	1.87	1.45
Thais clavigera specimens collected at Ottozawa, Okuma town, Fukushima prefecture (37°24'21.2"N, 141°02'00.4"E)
Sampling dates		Number of specimens			Female shell height (mm)			Female shell weight (g)			Male shell height (mm)			Male shell weight (g)
		Females	Males	Total	Minimum	Maximum	Average	Minimum	Maximum	Average	Minimum	Maximum	Average	Minimum	Maximum	Average
2017	28 April	9	1	10	22.65	30.35	26.6	2.89	5	3.84			26.62			3.82
	26 May	4	10	14	19.01	24.61	22.14	1.48	2.85	2.23	21.57	26.83	23.84	2.05	3.93	2.82
	26 June	6	4	10	19.28	26.51	22.42	1.64	3.45	2.4	14.99	32.07	21.47	0.65	7.89	2.74
	25 July	9	5	14	20.24	27.7	24.23	1.87	4.1	3.18	16.51	27.68	21.17	1.09	3.93	2.27
	22 August	6	5	11	22.31	27.34	24.32	2.2	4.05	2.9	20.54	26.41	24.3	1.98	3.14	2.76
	21 September	3	6	9	20.69	29.24	25.25	1.67	4.17	3.19	20.81	27	24.15	1.28	3.51	2.72
	19 October	5	5	10	22.57	28.94	25.84	2.08	4.82	3.46	19.72	29.04	23.19	1.18	4.58	2.52
	3 November	6	5	11	17.98	30.22	25.77	1.04	5.53	3.89	20.77	35.7	27.62	1.73	8.24	4.3
	19 December	4	6	10	25.38	29.52	27.27	3.613	5.56	4.61	21.7	30.89	23.92	1.93	5.99	2.87
2018	20 February	6	4	10	21.76	29.95	26.31	2.17	5.22	3.97	14.94	28.92	22.21	0.7	4.89	2.6
	7 March	8	2	10	21.92	35.82	27.96	2.1	8.49	4.63	18.7	28.63	23.67	1.53	4.88	3.2
	19 April	5	5	10	19.37	29.98	24.02	1.46	5.36	3.23	16.15	27.51	22.31	0.85	3.89	2.52
	19 May	6	4	10	20.04	30.58	24.95	1.37	5.96	3.41	20.48	29.05	24.79	2.08	5.06	3.63
	16 June	5	6	11	14.43	31.83	24.17	0.49	6.33	3.53	14.2	28.6	23.07	0.47	5.37	2.92
	14 July	6	3	9	20.32	28.04	24.71	2	4.46	3.39	24.67	27.42	26.17	3.53	4.4	3.83
	12 August	5	9	14	19.03	30.71	24.23	1.12	5.96	2.98	14.29	29.92	20.51	0.51	5.12	1.84
	10 September	7	3	10	19.85	32.56	25.98	1.44	5.21	3	25.76	35.9	31.26	3.04	7.61	5.48
	9 October	4	3	7	24.15	27.28	26.04	2.53	3.5	3.2	26.23	31.98	29.28	3.58	5.96	5.15
	23 November	6	4	10	23.57	36.41	30.16	2.27	10.25	5.6	24.9	31.05	26.92	3.09	5.75	3.81
	22 December	7	4	11	22.42	32.67	26.53	2.31	6.88	3.68	20.48	26.12	22.61	1.75	3.35	2.36
2019	24 January	4	6	10	25.57	34.76	31.11	3.58	7.7	5.78	23.62	31.66	27.13	2.52	6.05	3.9
	22 February	6	4	10	24.85	29.81	26.7	2.82	4.51	3.61	23.2	36.52	28.42	2.17	8.56	4.55
	22 March	6	4	10	22.4	30	26.5	2.52	5	3.77	26.12	32.76	29.27	4.1	7.08	5.24
	23 April	6	4	10	25.17	35.72	29.79	3.46	9.36	5.49	23.3	32.52	26.16	2.57	6.73	3.8
	18 May	6	4	10	22.85	37.22	29.96	2.99	9.21	5.25	25.06	32.96	28.97	3.26	7.58	5.18
Thais bronni specimens collected at Ottozawa, Okuma town, Fukushima prefecture (37°24'21.2"N, 141°02'00.4"E)
Sampling dates		Number of specimens			Female shell height (mm)			Female shell weight (g)			Male shell height (mm)			Male shell weight (g)
		Females	Males	Total	Minimum	Maximum	Average	Minimum	Maximum	Average	Minimum	Maximum	Average	Minimum	Maximum	Average
2017	25 July	6	5	11	23.48	34.51	28.82	1.97	6.4	4.18	23.64	28.31	25.61	1.93	4.03	2.74
	22 August	2	5	7	30.55	33.49	32.02	5.14	7.55	6.34	24.06	35.12	29.77	2.63	7.68	5.01
	21 September	5	6	11	27.24	39.76	32.23	3.12	12.18	6.48	25.19	32.77	29.6	2.21	6.36	4.35
	19 October	6	4	10	22.87	32.41	27.68	1.69	5.87	3.46	25.34	32.92	28.4	2.4	6.81	4.05
	3 November	5	5	10	25.87	33.36	30.5	2.73	6.61	5.36	24.99	35.68	31.3	2.92	8.02	5.85
	19 December	7	4	11	22.19	37.47	28.85	1.74	9.12	4.32	28.03	37.25	33.65	4.2	9.23	7.15
2018	20 February	5	5	10	27.54	37.24	32.66	3.22	8.82	6.45	27.91	35.7	32.15	3.4	7.89	6.2
	7 March	6	4	10	29.2	34.96	32.92	3.74	7.68	5.94	29.36	37.14	33.22	4.52	9.21	7.01
	19 April	5	5	10	29.18	40.38	35.99	3.7	12.1	8.48	23.66	34.54	29.13	2.48	7.01	4.38
	19 May	2	8	10	32.32	34.28	33.3	5.79	8.18	6.98	28.09	36.66	32.76	3.18	9.19	6.13
	16 June	3	7	10	31.91	34.82	33.44	5.31	6.58	5.77	22.69	33.44	28.07	1.75	6.81	4.03
	14 July	8	2	10	28.36	36.8	33.03	3.74	7.77	5.89	32.85	32.9	32.88	5.49	6.22	5.86
	12 August	6	3	9	23.7	33.21	29.55	1.83	6.31	4.35	22.6	34.78	27.15	1.84	5.84	3.18
	10 September	4	6	10	29.58	37.8	34.03	3.81	9.74	7.09	27.58	34.11	31.08	2.89	5.93	4.6
	9 October	8	4	12	25.35	39.73	33.27	2.32	9.93	5.56	27.38	34.86	31.52	3.58	6.29	4.94
	23 November	8	2	10	29.09	38.04	33.45	3.54	9.12	5.82	28.83	30.5	29.67	4.13	4.45	4.29
	22 December	6	4	10	29.54	39.23	33.8	3.71	9.43	6.01	31.23	40.62	34.88	5.09	13.25	7.51
2019	24 January	6	4	10	34.36	38.07	36.93	6.3	8.15	7.58	29.08	37.38	33.51	3.67	7.6	6
	22 February	5	5	10	28.77	38.88	35.19	3.7	9.13	7.44	33.31	38.75	35.46	5.6	8.34	6.85
	22 March	5	5	10	32.27	38.4	35.17	5.73	9.1	7.44	32.03	39.24	35.13	5.67	9.77	7.57
	23 April	6	4	10	31.03	39.09	35.46	5.54	8.91	7.29	30.24	37.2	34.31	5.37	7.23	6.37
